# Supplementary material for: A Four-Cell-Senescence-Regulator-Gene Prognostic Index Verified by Genome-Wide CRISPR Can Depict the Tumor Microenvironment and Guide Clinical Treatment of Bladder Cancer
Source: Front Immunol. 2022 Jul 11;13:908068. doi: 10.3389/fimmu.2022.908068 (PMC9312376; doi:10.3389/fimmu.2022.908068)
Supplement: Supplementary file 5 [file Table_2.xlsx]

## Sheet: Sheet1
sTable 2. CRISPR-Verified Paired DEGs
id	fc	log2fc	pvalue	padj
GINS1	4.06502	2.02326	5.33737e-12	3.5707e-09
MIS18A	3.07543	1.62079	3.01818e-11	5.45065e-09
EFTUD2	2.01075	1.00774	3.10633e-11	5.45065e-09
RFC5	2.34105	1.22716	3.25898e-11	5.45065e-09
CDCA8	5.65376	2.49921	9.28606e-11	1.24248e-08
CHAF1B	2.72511	1.44632	1.93551e-10	1.67709e-08
ACTL6A	2.59605	1.37632	1.95944e-10	1.67709e-08
COPG1	2.0694	1.04921	2.30338e-10	1.67709e-08
CSE1L	1.99905	0.999316	2.54936e-10	1.67709e-08
CDC6	3.8295	1.93716	2.7223e-10	1.67709e-08
BUB1B	3.91682	1.96968	2.82751e-10	1.67709e-08
NOL10	1.67683	0.745737	3.08109e-10	1.67709e-08
PSMD11	2.00343	1.00247	3.39229e-10	1.67709e-08
MCM2	4.38501	2.13258	3.50962e-10	1.67709e-08
TIMELESS	3.25079	1.70079	3.9819e-10	1.77593e-08
DONSON	2.61086	1.38453	5.30367e-10	2.2176e-08
TOP2A	8.0845	3.01516	6.16511e-10	2.42615e-08
POLE2	2.22733	1.15532	9.84363e-10	3.61557e-08
NUF2	4.23595	2.08268	1.02684e-09	3.61557e-08
KIF23	3.73554	1.90132	1.13748e-09	3.80488e-08
CDC45	3.96629	1.98779	1.46192e-09	4.65727e-08
DDX55	1.72624	0.787632	1.68759e-09	5.03041e-08
CDK1	5.52067	2.46484	1.72944e-09	5.03041e-08
CCT8	1.88722	0.916263	1.95675e-09	5.45444e-08
DTL	3.15993	1.65989	2.127e-09	5.69184e-08
CCT3	1.84966	0.887263	3.06257e-09	7.88023e-08
PRIM1	2.33918	1.226	3.50978e-09	8.38818e-08
RAD51	3.03099	1.59979	3.51075e-09	8.38818e-08
PSMD14	1.92948	0.948211	3.63667e-09	8.38942e-08
PSMB2	1.93406	0.951632	3.86112e-09	8.44106e-08
CPSF3	2.00299	1.00216	3.94177e-09	8.44106e-08
PSMD3	1.9323	0.950316	4.03758e-09	8.44106e-08
PRC1	3.92913	1.97421	4.16976e-09	8.45324e-08
CHEK1	2.4527	1.29437	4.55402e-09	8.92536e-08
PLK1	4.31943	2.11084	4.66947e-09	8.92536e-08
POLD1	2.43105	1.28158	5.17847e-09	9.48023e-08
NUP85	2.0123	1.00884	5.24318e-09	9.48023e-08
KIF18A	2.28128	1.18984	5.46275e-09	9.61731e-08
CDC20	7.72608	2.94974	6.22217e-09	1.06734e-07
DKC1	2.16114	1.11179	6.90605e-09	1.15504e-07
CENPK	2.29212	1.19668	7.71449e-09	1.25878e-07
GPN1	1.68075	0.749105	8.07894e-09	1.28686e-07
NDC80	3.25197	1.70132	8.41817e-09	1.30971e-07
RCC1	3.01412	1.59174	9.28102e-09	1.41114e-07
TONSL	2.64721	1.40447	9.87041e-09	1.441e-07
TUBG1	2.20791	1.14268	9.9082e-09	1.441e-07
KIF11	3.76743	1.91358	1.04001e-08	1.45563e-07
TICRR	2.14809	1.10305	1.04439e-08	1.45563e-07
NCAPG	3.08769	1.62653	1.08451e-08	1.48069e-07
RFC2	2.24536	1.16695	1.31923e-08	1.76513e-07
ILF3	1.76702	0.821316	1.39276e-08	1.82698e-07
ORC6	2.86781	1.51995	1.43408e-08	1.845e-07
RAE1	1.87323	0.905526	1.53105e-08	1.93259e-07
XPO1	1.7795	0.831474	1.5832e-08	1.96141e-07
ERH	1.77386	0.826895	1.71563e-08	2.08683e-07
DDOST	2.23018	1.15716	1.9258e-08	2.30064e-07
BIRC5	5.88762	2.55768	1.97407e-08	2.31693e-07
MCM6	2.39951	1.26274	2.08177e-08	2.40122e-07
PSMD2	1.7964	0.845105	2.35273e-08	2.66776e-07
PLK4	2.2699	1.18263	2.54754e-08	2.84051e-07
CDC7	2.66154	1.41226	2.60287e-08	2.85463e-07
SPC25	3.24723	1.69921	2.89825e-08	3.12161e-07
DHX8	1.57404	0.654474	2.93963e-08	3.12161e-07
CDT1	4.42147	2.14453	3.01142e-08	3.14787e-07
USP39	1.5706	0.651316	3.19181e-08	3.28511e-07
RACGAP1	3.00303	1.58642	3.25234e-08	3.29669e-07
DHX37	1.71719	0.780053	3.87826e-08	3.87247e-07
HYOU1	1.95142	0.964526	4.36609e-08	4.29546e-07
AURKB	5.08988	2.34763	5.15624e-08	4.93472e-07
POLA2	2.00797	1.00574	5.16339e-08	4.93472e-07
CCNA2	4.17519	2.06184	6.63406e-08	6.25097e-07
GPS1	1.77775	0.830053	8.13816e-08	7.56171e-07
POLE	1.78588	0.836632	8.97147e-08	8.2218e-07
PCNA	3.04818	1.60795	9.66515e-08	8.73782e-07
SEC61A1	2.06525	1.04632	1.10351e-07	9.84331e-07
NAA50	1.65816	0.729579	1.19997e-07	1.05629e-06
PSMB5	1.76869	0.822684	1.24907e-07	1.08054e-06
VARS	2.03555	1.02542	1.25982e-07	1.08054e-06
TOPBP1	2.18149	1.12532	1.28975e-07	1.0922e-06
MAD2L1	2.57971	1.36721	1.31458e-07	1.09932e-06
BUB3	1.76521	0.819842	1.48788e-07	1.22888e-06
SPC24	3.14762	1.65426	1.69524e-07	1.38306e-06
YKT6	1.7707	0.824316	1.88255e-07	1.51738e-06
GINS2	3.23954	1.69579	1.97704e-07	1.55735e-06
RRM2	4.9915	2.31947	1.97869e-07	1.55735e-06
NUP43	1.55827	0.639947	2.31774e-07	1.80299e-06
SLC39A7	1.89598	0.922947	2.41424e-07	1.85646e-06
SPDL1	1.85697	0.892947	2.60094e-07	1.95592e-06
SRSF1	1.52009	0.604158	2.60204e-07	1.95592e-06
WDR12	1.52092	0.604947	2.79357e-07	2.07655e-06
RUVBL1	2.29857	1.20074	3.01439e-07	2.21607e-06
YARS	1.69485	0.761158	3.16972e-07	2.30289e-06
MARS	1.69832	0.764105	3.20133e-07	2.30289e-06
MMS22L	1.47572	0.561421	3.2689e-07	2.32648e-06
RAN	1.66665	0.736947	3.89448e-07	2.73589e-06
SNRPB	2.29924	1.20116	3.92594e-07	2.73589e-06
POLR2G	1.97542	0.982158	3.98536e-07	2.74867e-06
CCT2	1.65816	0.729579	4.04399e-07	2.76064e-06
COPZ1	1.6864	0.753947	4.23774e-07	2.86368e-06
CPSF1	1.7536	0.810316	4.97711e-07	3.31558e-06
DBR1	1.6813	0.749579	5.00559e-07	3.31558e-06
NVL	1.51588	0.600158	5.13462e-07	3.3677e-06
COPB2	1.69368	0.760158	5.63636e-07	3.6609e-06
POLR2H	2.21841	1.14953	6.04374e-07	3.85984e-06
GTF2E1	1.68782	0.755158	6.05804e-07	3.85984e-06
PRMT5	1.68376	0.751684	6.48121e-07	4.0905e-06
RFC3	2.14824	1.10316	7.02462e-07	4.38401e-06
COPA	1.684	0.751895	7.07732e-07	4.38401e-06
MPHOSPH10	1.61759	0.693842	7.15535e-07	4.39168e-06
LRR1	1.67487	0.744053	8.16512e-07	4.96588e-06
HSPD1	1.82773	0.870053	8.91748e-07	5.37459e-06
NOP56	1.67555	0.744632	9.97307e-07	5.95713e-06
SNRPF	2.16492	1.11432	1.02028e-06	6.04043e-06
CIAO1	1.54745	0.629895	1.10211e-06	6.46765e-06
NUP93	1.73856	0.797895	1.26452e-06	7.35621e-06
HSPE1	2.02481	1.01779	1.34114e-06	7.73469e-06
MTBP	1.61641	0.692789	1.36261e-06	7.79136e-06
WDR3	1.74594	0.804	1.39552e-06	7.83223e-06
SNRPA1	2.03533	1.02526	1.40065e-06	7.83223e-06
POLR1B	1.78933	0.839421	1.40488e-06	7.83223e-06
PSMA4	1.75776	0.813737	1.51501e-06	8.3291e-06
SF3A2	1.6728	0.742263	1.526e-06	8.3291e-06
NAT10	1.6832	0.751211	1.53136e-06	8.3291e-06
EIF1AD	1.69355	0.760053	1.56018e-06	8.41744e-06
NEDD1	1.65471	0.726579	1.72461e-06	9.23012e-06
SNRPG	1.95691	0.968579	1.74031e-06	9.24022e-06
UPF1	1.43547	0.521526	1.98705e-06	1.04672e-05
LONP1	1.62812	0.703211	2.01854e-06	1.055e-05
PKMYT1	2.62854	1.39426	2.21532e-06	1.14231e-05
CCT5	2.33875	1.22574	2.21973e-06	1.14231e-05
SNRPD1	1.85975	0.895105	2.3203e-06	1.18495e-05
CNOT3	1.54317	0.625895	2.3666e-06	1.19944e-05
SBDS	0.551073	-0.859684	2.39413e-06	1.19947e-05
PSMC6	1.38531	0.470211	2.40253e-06	1.19947e-05
RPA3	2.10911	1.07663	2.44397e-06	1.20857e-05
DDX49	1.85365	0.890368	2.45689e-06	1.20857e-05
PABPN1	1.72624	0.787632	2.57995e-06	1.25984e-05
MASTL	1.92077	0.941684	2.60523e-06	1.26297e-05
DHX33	1.57186	0.652474	2.86503e-06	1.37892e-05
DTYMK	2.26453	1.17921	2.96613e-06	1.41739e-05
SNRPD3	1.73173	0.792211	3.1577e-06	1.49823e-05
PDRG1	1.90514	0.929895	3.19932e-06	1.50729e-05
PFDN2	2.06691	1.04747	3.33605e-06	1.56071e-05
CPSF2	1.54351	0.626211	3.94867e-06	1.83448e-05
SMC4	2.59311	1.37468	4.5055e-06	2.07874e-05
UTP20	1.50048	0.585421	4.59011e-06	2.10328e-05
PSMA6	1.52531	0.609105	4.66326e-06	2.12226e-05
SMC2	2.07484	1.053	4.71708e-06	2.13225e-05
TOP3A	1.58216	0.661895	5.27163e-06	2.36693e-05
MCM7	2.33687	1.22458	5.4945e-06	2.45055e-05
FBXO5	1.7366	0.796263	5.63736e-06	2.49601e-05
HEATR1	1.68856	0.755789	5.67105e-06	2.49601e-05
ATP6V1A	1.84636	0.884684	5.72623e-06	2.50382e-05
CCT4	1.53884	0.621842	5.96902e-06	2.59304e-05
SF3B6	1.6964	0.762474	6.14606e-06	2.65272e-05
PSMA7	1.73463	0.794632	6.20712e-06	2.6619e-05
BANF1	1.72971	0.790526	6.31445e-06	2.69068e-05
SF3B3	1.71306	0.776579	6.41023e-06	2.70034e-05
VPS25	1.85636	0.892474	6.41784e-06	2.70034e-05
RUVBL2	1.78666	0.837263	6.51875e-06	2.72565e-05
SSRP1	1.81431	0.859421	6.6263e-06	2.7508e-05
U2AF2	1.55056	0.632789	6.67513e-06	2.7508e-05
ZNF207	1.47712	0.562789	6.70224e-06	2.7508e-05
SART3	1.39918	0.484579	7.73415e-06	3.15497e-05
NFS1	1.49071	0.576	8.04598e-06	3.26228e-05
SF3B4	1.57623	0.656474	8.38387e-06	3.37251e-05
TNPO3	1.59642	0.674842	8.41868e-06	3.37251e-05
PSMA5	1.99243	0.994526	8.52094e-06	3.39316e-05
PSMD12	1.52164	0.605632	9.30485e-06	3.65958e-05
TRMT112	1.7696	0.823421	9.33485e-06	3.65958e-05
DDX41	1.57393	0.654368	9.35409e-06	3.65958e-05
LSM4	2.06517	1.04626	9.95568e-06	3.8723e-05
C1orf109	1.57485	0.655211	1.02393e-05	3.95961e-05
CRNKL1	1.42166	0.507579	1.18236e-05	4.54597e-05
TUBB	2.24356	1.16579	1.19982e-05	4.58675e-05
CDC123	1.6772	0.746053	1.2297e-05	4.67426e-05
LSM2	1.89799	0.924474	1.35073e-05	5.08854e-05
KPNB1	1.46446	0.550368	1.3539e-05	5.08854e-05
INTS4	1.66652	0.736842	1.37095e-05	5.12384e-05
DPAGT1	1.6761	0.745105	1.42242e-05	5.28665e-05
EPRS	1.54706	0.629526	1.5381e-05	5.68501e-05
CENPN	1.9383	0.954789	1.65937e-05	6.09956e-05
DDX56	1.69918	0.764842	1.69907e-05	6.21137e-05
KARS	1.55186	0.634	1.7408e-05	6.32931e-05
HAUS1	1.57215	0.652737	1.8685e-05	6.72642e-05
PPP4C	2.12758	1.08921	1.87013e-05	6.72642e-05
MED8	1.68874	0.755947	1.88313e-05	6.73273e-05
DDX54	1.58164	0.661421	1.89201e-05	6.73273e-05
SEC13	1.68228	0.750421	1.927e-05	6.82095e-05
POLR1A	1.44804	0.534105	1.95648e-05	6.85582e-05
PFDN6	1.81563	0.860474	1.95734e-05	6.85582e-05
SNRPE	1.82048	0.864316	1.9745e-05	6.87989e-05
PSMB3	2.11705	1.08205	2.03891e-05	7.06753e-05
NUTF2	1.63921	0.713	2.10186e-05	7.24817e-05
MCM5	2.1795	1.124	2.13013e-05	7.30798e-05
CKAP5	1.85169	0.888842	2.25742e-05	7.70517e-05
DAD1	1.48193	0.567474	2.29782e-05	7.80327e-05
ATP6V0B	1.93512	0.952421	2.3419e-05	7.91277e-05
TRNT1	1.38153	0.466263	2.60601e-05	8.76092e-05
ERCC3	1.43668	0.522737	2.62798e-05	8.76585e-05
WDR75	1.50234	0.587211	2.63369e-05	8.76585e-05
ESPL1	2.3551	1.23579	2.9746e-05	9.85151e-05
CRCP	1.37589	0.460368	3.2083e-05	0.000105732
CLNS1A	1.79994	0.847947	3.55014e-05	0.000116424
WDR43	1.53022	0.613737	3.61373e-05	0.000117931
IMP4	1.55333	0.635368	3.65517e-05	0.000118704
VCP	1.40978	0.495474	3.87435e-05	0.000125214
COPS5	1.37003	0.454211	3.89967e-05	0.000125427
CENPW	3.11552	1.63947	3.99843e-05	0.000127988
HAUS5	1.7609	0.816316	4.12567e-05	0.000131432
PHB	1.49916	0.584158	4.16073e-05	0.000131921
TARS	1.60249	0.680316	4.58684e-05	0.000144745
PDCD11	1.46601	0.551895	4.6864e-05	0.000147193
MED6	1.40922	0.494895	4.78414e-05	0.00014956
EIF3B	1.61423	0.690842	4.84129e-05	0.000150643
TRAPPC3	1.3629	0.446684	4.96157e-05	0.000153671
PSMB4	1.66464	0.735211	5.10946e-05	0.000157522
UBA1	1.58147	0.661263	5.36599e-05	0.000164672
GINS4	1.77516	0.827947	5.40225e-05	0.00016483
CLTC	1.55787	0.639579	5.42042e-05	0.00016483
GAPDH	1.80303	0.850421	5.67535e-05	0.000171801
TOMM40	1.95513	0.967263	5.81668e-05	0.000175286
PSMD7	1.39984	0.485263	5.86937e-05	0.000176081
ATP6V1F	1.59986	0.677947	5.89581e-05	0.000176085
DDB1	1.41195	0.497684	6.07634e-05	0.00018067
ANAPC11	1.6977	0.763579	6.25678e-05	0.000185212
POLR3B	1.41421	0.5	6.35696e-05	0.000187348
HIST1H2BJ	2.67156	1.41768	6.69605e-05	0.000196286
NPLOC4	1.43663	0.522684	6.7189e-05	0.000196286
SF3B2	1.40357	0.489105	6.7657e-05	0.000196414
UBE2M	1.54452	0.627158	6.78202e-05	0.000196414
WDR18	1.92772	0.946895	6.82259e-05	0.000196738
DHX16	1.55209	0.634211	7.42297e-05	0.000212452
NCBP2	1.53469	0.617947	7.43106e-05	0.000212452
TRRAP	1.43631	0.522368	7.51148e-05	0.000213837
SNRNP200	1.44926	0.535316	7.54813e-05	0.00021397
PRPF19	1.58609	0.665474	7.79968e-05	0.000220168
PPIL2	1.47524	0.560947	9.6124e-05	0.000269601
CSTF3	1.44693	0.533	9.63147e-05	0.000269601
TTC27	1.43359	0.519632	0.000103541	0.000288621
EIF3I	1.50943	0.594	0.00010462	0.000290419
HNRNPC	1.38445	0.469316	0.000107747	0.000297864
PSMA3	1.59975	0.677842	0.000108939	0.000299919
LSM8	1.50261	0.587474	0.000115422	0.000316463
POLR2D	1.58962	0.668684	0.000119114	0.000323954
NOP10	1.72844	0.789474	0.000119122	0.000323954
ANAPC1	1.36599	0.449947	0.000125865	0.000340906
TRIAP1	1.62688	0.702105	0.000134733	0.000363453
PUF60	1.4829	0.568421	0.000143412	0.000385312
WDR74	1.5509	0.633105	0.000145984	0.000390653
RPP21	1.59247	0.671263	0.000152536	0.000406561
ISCU	0.696228	-0.522368	0.000157531	0.000418208
SMC1A	1.52187	0.605842	0.000171453	0.000453367
SUPT16H	1.41488	0.500684	0.000175064	0.000461093
UBE2N	1.35024	0.433211	0.000179264	0.000470304
THOC3	1.79705	0.845632	0.000180605	0.000471972
NLE1	1.49905	0.584053	0.000184622	0.000480593
GNL2	1.51599	0.600263	0.000185454	0.000480888
LAS1L	1.45541	0.541421	0.000187392	0.000484037
NEDD8	1.43815	0.524211	0.00019708	0.000505634
EEF1A1	0.648467	-0.624895	0.000197265	0.000505634
SYMPK	1.53912	0.622105	0.000198827	0.000507691
ANKLE2	1.42213	0.508053	0.000202859	0.000516019
POLD3	1.39678	0.482105	0.000211541	0.000536064
TPR	1.53128	0.614737	0.000216912	0.000547601
RBM17	1.49676	0.581842	0.00024549	0.000617416
BUD31	1.5019	0.586789	0.000252191	0.000631895
NUP133	1.37223	0.456526	0.000273649	0.000683102
WDR55	1.39729	0.482632	0.000284983	0.00070875
PSMB7	1.54007	0.623	0.000294981	0.000730897
SF3A3	1.35586	0.439211	0.000303269	0.000748661
THOC2	1.39561	0.480895	0.000312292	0.0007681
NCBP1	1.41092	0.496632	0.000322267	0.000789731
PHF5A	1.55981	0.641368	0.000326611	0.000797454
CDC23	1.39744	0.482789	0.000350499	0.000850096
PSMD4	1.4961	0.581211	0.000350712	0.000850096
MYC	0.351547	-1.50821	0.000360108	0.000869719
RANGAP1	1.66859	0.738632	0.000361921	0.000870954
ALDOA	1.46687	0.552737	0.000442177	0.00106027
SRP54	1.40061	0.486053	0.000454443	0.00108579
EXOSC2	1.45828	0.544263	0.000473171	0.00112387
HIST1H2BC	2.28028	1.18921	0.00047374	0.00112387
CDC27	1.39225	0.477421	0.000518947	0.00122649
COPE	1.59823	0.676474	0.000520661	0.00122649
SMC3	1.5281	0.611737	0.000541415	0.0012709
SRSF2	1.51715	0.601368	0.0005677	0.00132546
TCP1	1.38561	0.470526	0.000568621	0.00132546
DDX10	1.27829	0.354211	0.000585891	0.00136098
HINFP	1.29165	0.369211	0.000589817	0.00136535
EIF5A	1.59584	0.674316	0.000599903	0.00138391
USP5	1.41427	0.500053	0.000602039	0.00138407
PRMT1	1.55447	0.636421	0.000626275	0.00143486
ZNHIT2	1.77872	0.830842	0.000663795	0.00151563
HNRNPU	1.28596	0.362842	0.000676733	0.00153991
EXOSC4	1.86477	0.899	0.000684068	0.00155133
DUT	1.37519	0.459632	0.000706518	0.00159683
GPN3	1.28039	0.356579	0.000710432	0.00160027
UBL5	1.48767	0.573053	0.000746176	0.00167514
SNW1	1.29547	0.373474	0.000749361	0.00167666
SPATA5L1	1.35157	0.434632	0.000793376	0.00176923
PCID2	1.24792	0.319526	0.00083023	0.00184485
MAT2A	0.502065	-0.994053	0.0008328	0.00184485
RPA2	1.51981	0.603895	0.000904205	0.00199641
CDK7	1.47513	0.560842	0.000963249	0.00211978
EIF4A3	1.62101	0.696895	0.000992748	0.00217754
CPSF4	1.50475	0.589526	0.00107892	0.00235565
PRPF31	1.4612	0.547158	0.00108099	0.00235565
NOC4L	1.63694	0.711	0.00109282	0.00237369
NIP7	1.63038	0.705211	0.00109673	0.00237448
POP5	1.62539	0.700789	0.00113175	0.00243819
SNRNP27	1.26465	0.338737	0.00113345	0.00243819
NARS	1.31006	0.389632	0.00116401	0.00249591
POLR2K	1.4403	0.526368	0.00118466	0.00253207
EIF2B2	1.27805	0.353947	0.0012385	0.00263767
LSM7	1.82753	0.869895	0.00124195	0.00263767
GTPBP4	1.49769	0.582737	0.00127253	0.00269405
TUT1	1.41798	0.503842	0.00129822	0.00273978
ARMC7	1.71939	0.781895	0.00131789	0.00277254
PTPN23	1.3412	0.423526	0.00133007	0.00278939
MED14	1.36475	0.448632	0.0013481	0.00281838
DDX18	1.30925	0.388737	0.00140423	0.00292658
TAF1C	1.49343	0.578632	0.00141525	0.00294037
RBM14	1.36012	0.443737	0.00142669	0.00295498
PRELID1	1.44688	0.532947	0.00143898	0.00297123
RAD21	1.57175	0.652368	0.00145712	0.00299942
DDX20	1.28896	0.366211	0.00159031	0.00326355
PHB2	1.3922	0.477368	0.00162542	0.0033254
NUP160	1.44958	0.535632	0.00165268	0.0033637
CHERP	1.35423	0.437474	0.00165419	0.0033637
PAK1IP1	1.46569	0.551579	0.00166045	0.00336619
SSU72	1.41432	0.500105	0.00167222	0.0033798
CTCF	1.31303	0.392895	0.00171281	0.00345141
CDC37	1.32631	0.407421	0.00175681	0.00352945
NOB1	1.40963	0.495316	0.00186498	0.00373555
SRP72	1.27075	0.345684	0.00187089	0.0037362
ATP6AP1	1.56328	0.644579	0.00193621	0.00385513
NAA10	1.52398	0.607842	0.0019451	0.00386134
PCBP2	1.3102	0.389789	0.00197592	0.00391091
PSMC4	1.7771	0.829526	0.00207881	0.00410242
SF3B1	1.35221	0.435316	0.00215079	0.00423199
LUC7L3	1.31303	0.392895	0.00217241	0.004262
NSA2	0.715749	-0.482474	0.00234306	0.00458336
RNF113A	1.47815	0.563789	0.00249809	0.00486774
RABGGTB	1.37309	0.457421	0.00250299	0.00486774
NUP88	1.30758	0.386895	0.00262482	0.00508988
HDAC3	1.38077	0.465474	0.00265482	0.00513317
POLR3K	1.5522	0.634316	0.00266281	0.00513377
RRM1	1.48442	0.569895	0.00269529	0.00518146
NUDT21	1.41711	0.502947	0.00274825	0.00526814
NSF	1.4025	0.488	0.00289318	0.0055301
NOP58	1.44699	0.533053	0.00295211	0.00562667
HNRNPK	1.25761	0.330684	0.00302918	0.00575717
TIMM10	1.61942	0.695474	0.00304934	0.00577906
SBNO1	1.30839	0.387789	0.00310407	0.0058544
IARS	1.41246	0.498211	0.0031066	0.0058544
PSMB6	1.40086	0.486316	0.00315192	0.00592313
NIFK	1.40255	0.488053	0.00323363	0.00605965
AARS	1.41262	0.498368	0.00330302	0.0061724
COPS4	0.795362	-0.330316	0.00351567	0.00655148
PMF1	1.41716	0.503	0.0036777	0.00683439
RPAP1	1.30448	0.383474	0.00376583	0.00697879
HCFC1	1.30001	0.378526	0.00396042	0.00731911
HIST1H2BN	1.17738	0.235579	0.00427539	0.00787944
CCNK	1.25417	0.326737	0.00438579	0.00806069
EIF6	1.60103	0.679	0.00440429	0.00807252
ERCC2	1.47971	0.565316	0.00456505	0.00833197
POLR3A	1.28835	0.365526	0.00457075	0.00833197
PSMB1	1.34424	0.426789	0.00467322	0.00849562
PAFAH1B1	0.807231	-0.308947	0.00472174	0.00854244
WEE1	0.525951	-0.927	0.00473176	0.00854244
BYSL	1.41143	0.497158	0.0047444	0.00854244
ATP6AP2	1.33252	0.414158	0.00475005	0.00854244
EXOSC8	1.26087	0.334421	0.00485886	0.00871469
SNRPD2	1.53788	0.620947	0.0049813	0.0089104
MED30	1.41174	0.497474	0.00501115	0.00893989
PSMG4	1.26433	0.338368	0.00528607	0.00940527
PELP1	1.33793	0.42	0.00538027	0.00954747
ABCE1	1.33495	0.416789	0.00540536	0.00956664
ETF1	0.764188	-0.388	0.00555711	0.00980925
MED20	1.2502	0.322158	0.00558985	0.00984107
RPS13	0.688047	-0.539421	0.00561167	0.00985357
POLR2I	1.56294	0.644263	0.00573125	0.0100279
TXNL4A	1.32622	0.407316	0.00574096	0.0100279
COPB1	1.29556	0.373579	0.00594984	0.0103393
SS18L2	1.57646	0.656684	0.00595013	0.0103393
DNM2	1.44056	0.526632	0.00600446	0.0104067
RPL10A	0.734986	-0.444211	0.00603289	0.010429
SART1	1.33388	0.415632	0.00634932	0.0109477
NOL6	1.55418	0.636158	0.00662813	0.011399
RPS23	0.758245	-0.399263	0.0074242	0.0127354
WDR70	1.24351	0.314421	0.0075135	0.0128556
KRR1	1.25564	0.328421	0.00780497	0.0132907
NELFB	1.32351	0.404368	0.00780755	0.0132907
PAM16	1.40593	0.491526	0.00816833	0.0138696
WDR33	1.17742	0.235632	0.00820053	0.013889
CARS	1.23763	0.307579	0.00835721	0.0141172
WARS	1.81643	0.861105	0.00837744	0.0141172
SNRNP70	1.50624	0.590947	0.00842297	0.0141582
SUPT5H	1.28779	0.364895	0.0084908	0.0142365
TUBGCP3	1.19709	0.259526	0.0091556	0.0153127
POLR1C	1.41602	0.501842	0.0094191	0.0157142
EIF2S3	1.25587	0.328684	0.00957861	0.0159405
GPN2	1.23871	0.308842	0.00997802	0.016564
KIN	1.25239	0.324684	0.0105224	0.0174244
TAF6	1.30405	0.383	0.010593	0.0174981
EIF3F	0.773641	-0.370263	0.011299	0.0186182
OGT	1.48274	0.568263	0.011891	0.0195456
FARSB	1.28741	0.364474	0.0120698	0.0197909
SRBD1	1.2157	0.281789	0.0122653	0.0200623
RPL5	0.766562	-0.383526	0.0124024	0.0202371
EIF5	1.29793	0.376211	0.0126388	0.0205727
GTF2E2	1.30605	0.385211	0.0126697	0.0205729
LSM3	1.33301	0.414684	0.0129115	0.0209148
NOP16	1.48295	0.568474	0.0129872	0.0209866
FBL	1.68474	0.752526	0.013912	0.0224268
TBCB	1.44641	0.532474	0.014476	0.02328
RPL34	0.712363	-0.489316	0.0153714	0.0246606
DCTN6	0.776837	-0.364316	0.0158406	0.0253526
PSMD13	1.32042	0.401	0.0160149	0.0255703
SNRNP25	1.35893	0.442474	0.0164697	0.0262339
PDCD2	1.33754	0.419579	0.017009	0.0270072
WDR77	1.39678	0.482105	0.0170359	0.0270072
RPL3	0.763102	-0.390053	0.0171747	0.0271628
NUS1	1.20739	0.271895	0.0176967	0.0279223
PRPF4	1.32985	0.411263	0.0178871	0.0281564
CLP1	1.27103	0.346	0.0183681	0.0288457
SFPQ	1.31226	0.392053	0.0189104	0.0296277
PSMC5	1.25926	0.332579	0.0189689	0.02965
RNGTT	1.23128	0.300158	0.0210293	0.032794
BRF1	1.24433	0.315368	0.0217129	0.0337812
UPF2	1.28408	0.360737	0.0219757	0.0341108
RPS19	1.48875	0.574105	0.0229257	0.035503
ZBTB11	1.22353	0.291053	0.0232344	0.0358979
TOMM22	1.29014	0.367526	0.023692	0.0365206
CDC16	1.21912	0.285842	0.0245015	0.0376817
PSMD1	1.17725	0.235421	0.0258663	0.0396894
NKAP	1.16257	0.217316	0.026124	0.0399931
RPS7	1.31303	0.392895	0.0277435	0.0423754
SKP1	0.86271	-0.213053	0.0282749	0.0430395
EIF2B3	1.18795	0.248474	0.028307	0.0430395
GNL3	1.50223	0.587105	0.0286716	0.043495
SCAP	1.36285	0.446632	0.029309	0.0443613
SAE1	1.25889	0.332158	0.0298464	0.0450728
POLR2C	1.2311	0.299947	0.0301692	0.0454577
DHDDS	1.17588	0.233737	0.0303623	0.0456457
BRF2	1.46051	0.546474	0.0307195	0.0460792
AQR	1.21181	0.277158	0.0314875	0.0470396
ATP6V1G1	1.31365	0.393579	0.0315004	0.0470396
POLR2E	1.17356	0.230895	0.0326305	0.0486188
PES1	1.40224	0.487737	0.0332459	0.0494256
SNUPN	1.1838	0.243421	0.0343084	0.0508921
CHMP2A	1.29646	0.374579	0.0344719	0.0510214
RPA1	1.2134	0.279053	0.0346413	0.0511591
IMP3	1.38269	0.467474	0.0354928	0.0523011
OSGEP	1.16473	0.22	0.0359926	0.052921
TRAPPC1	1.29221	0.369842	0.0363425	0.0533183
SOD1	1.34856	0.431421	0.0378304	0.0553797
RABGGTA	1.3061	0.385263	0.0393739	0.0575133
DARS	1.23177	0.300737	0.0394941	0.0575632
EEF2	0.807849	-0.307842	0.0403576	0.058694
SEH1L	1.20814	0.272789	0.0406649	0.0590126
RRP12	1.32153	0.402211	0.0411561	0.0595961
TSR2	1.23646	0.306211	0.0445022	0.0643023
PSMC3	1.24924	0.321053	0.0449046	0.0647439
SRSF7	1.1929	0.254474	0.045901	0.0660382
RPL15	0.836185	-0.258105	0.0464886	0.06674
EXOSC6	1.25711	0.330105	0.0467533	0.0669763
UBTF	1.17772	0.236	0.0479134	0.0684916
INTS3	1.22536	0.293211	0.0482052	0.0687617
PPAN	1.34615	0.428842	0.0486876	0.0693022
RBMX	1.17416	0.231632	0.0502913	0.0714328
EIF2S1	1.16933	0.225684	0.0505639	0.0716679
MCM3AP	1.23321	0.302421	0.0517979	0.0732617
PRPF38B	1.22957	0.298158	0.0520302	0.073435
SNAPC1	1.27131	0.346316	0.0539346	0.0759626
RBM39	1.17682	0.234895	0.0553742	0.0778263
PSMD6	1.12358	0.168105	0.0559309	0.0784439
GTF2A2	1.17772	0.236	0.0565714	0.0791764
QARS	1.25578	0.328579	0.0581632	0.0812342
RRS1	1.27707	0.352842	0.0604934	0.0843127
RPL38	1.30605	0.385211	0.0606407	0.0843422
YRDC	1.34704	0.429789	0.0613542	0.0851575
SF3B5	1.24528	0.316474	0.0634428	0.0878329
DHX15	1.22006	0.286947	0.0635443	0.0878329
URB1	1.25011	0.322053	0.0648227	0.0894152
RPS25	0.811601	-0.301158	0.0666393	0.0917319
HIST2H3D	1.32448	0.405421	0.068713	0.0943923
EIF2B4	1.17966	0.238368	0.0694141	0.0951599
LARS	1.14268	0.192421	0.070949	0.0970653
RPS9	0.798735	-0.324211	0.0715167	0.0976421
UTP15	1.14031	0.189421	0.0724204	0.0986747
RPS3	1.29183	0.369421	0.0744678	0.101258
NUP214	1.14924	0.200684	0.0750768	0.101879
URI1	1.2134	0.279053	0.0758199	0.102679
DDX3X	0.815846	-0.293632	0.0860212	0.116259
TSR1	1.1939	0.255684	0.0880269	0.11873
RPLP0	1.23659	0.306368	0.0919666	0.123794
NAA15	1.16007	0.214211	0.0930251	0.124967
XAB2	1.1949	0.256895	0.0983799	0.131896
INTS9	1.16308	0.217947	0.0992064	0.132738
CCDC84	1.19521	0.257263	0.100226	0.133835
XRCC6	1.15412	0.206789	0.104031	0.138639
VPS28	1.22376	0.291316	0.106393	0.141505
DYNC1H1	1.17785	0.236158	0.110416	0.146564
RPL8	1.23758	0.307526	0.112328	0.148807
DYNLRB1	1.17403	0.231474	0.113473	0.150025
ARCN1	1.16028	0.214474	0.113696	0.150025
PRPF38A	1.15648	0.209737	0.115749	0.152334
HAUS7	1.17489	0.232526	0.115901	0.152334
SNAPC3	1.14903	0.200421	0.116246	0.152488
RPS14	0.836552	-0.257474	0.118826	0.155567
TRAPPC4	1.13528	0.183053	0.121933	0.159323
TBL3	1.18311	0.242579	0.122878	0.160245
SNRNP35	1.17044	0.227053	0.130022	0.169231
HSPA9	1.1585	0.212263	0.137545	0.178675
ZMAT2	1.12309	0.167474	0.137821	0.178686
RPP14	0.916636	-0.125579	0.140795	0.18219
RPL12	0.825125	-0.277316	0.143545	0.185389
RPL36	1.26525	0.339421	0.146773	0.189193
PWP2	1.14786	0.198947	0.150383	0.193474
KAT8	1.13831	0.186895	0.151668	0.194752
DMAP1	1.21141	0.276684	0.15437	0.197843
RPL37	1.26691	0.341316	0.15512	0.198423
ELL	0.868204	-0.203895	0.155771	0.198875
RPL7	0.84826	-0.237421	0.171434	0.218456
RBM22	1.14602	0.196632	0.175317	0.222979
ATP6V0C	1.19212	0.253526	0.181383	0.230256
METTL16	0.891701	-0.165368	0.186842	0.23643
MED4	1.112	0.153158	0.186953	0.23643
TINF2	0.909939	-0.136158	0.190023	0.239859
MED11	1.13561	0.183474	0.190566	0.240092
ALG11	1.07538	0.104842	0.193391	0.243193
GGPS1	1.09817	0.135105	0.202154	0.253574
CWC22	1.11087	0.151684	0.202404	0.253574
IGBP1	0.897084	-0.156684	0.208611	0.260862
CAPZB	1.09617	0.132474	0.209421	0.261196
RNPC3	1.1803	0.239158	0.20966	0.261196
MFAP1	1.12756	0.173211	0.211078	0.262474
RPSA	1.19792	0.260526	0.214466	0.266192
RPL26	0.852479	-0.230263	0.217453	0.2694
ZPR1	1.14314	0.193	0.219822	0.271832
RPL19	1.16643	0.222105	0.222544	0.27469
ATP6V1B2	1.09693	0.133474	0.224098	0.276099
RPS6	0.825456	-0.276737	0.225067	0.276783
RPS4X	0.849034	-0.236105	0.226554	0.2781
MDN1	1.12006	0.163579	0.227419	0.278306
PMPCA	1.15601	0.209158	0.227554	0.278306
EIF3A	0.858127	-0.220737	0.228425	0.278862
POLR2B	1.11395	0.155684	0.231225	0.281766
SAP30BP	1.11831	0.161316	0.232189	0.282426
RPS12	0.864064	-0.210789	0.247093	0.30001
EIF3D	1.12625	0.171526	0.249095	0.301892
TRAPPC8	1.10621	0.145632	0.256161	0.309895
RPL37A	0.865358	-0.208632	0.263595	0.318313
CDC5L	1.1013	0.139211	0.267104	0.321969
RSL24D1	0.913098	-0.131158	0.268455	0.323015
DDX47	1.08924	0.123316	0.273749	0.328794
DNAJC17	1.11912	0.162368	0.279221	0.334765
UXT	1.15584	0.208947	0.28302	0.338712
ANAPC2	1.1148	0.156789	0.2842	0.339518
GEMIN5	1.10505	0.144105	0.290871	0.346867
UGT1A6	1.31576	0.395895	0.29574	0.352046
UBR4	0.894633	-0.160632	0.305075	0.362513
ACTR10	1.0598	0.0837895	0.310425	0.368217
NAPA	0.912599	-0.131947	0.316074	0.374254
COPS6	1.08487	0.117526	0.323857	0.382792
DDX42	1.0744	0.103526	0.332005	0.39173
RPL30	1.14364	0.193632	0.337986	0.398085
ALG2	1.10428	0.143105	0.345645	0.405829
STX5	1.084	0.116368	0.345774	0.405829
SMU1	1.06255	0.0875263	0.34736	0.406977
NPIPA5	0.905502	-0.143211	0.351329	0.410907
TANGO6	0.925811	-0.111211	0.355144	0.414645
RPS15	1.15206	0.204211	0.35697	0.416051
TSG101	1.09865	0.135737	0.359424	0.418182
SUPT6H	1.06966	0.0971579	0.369629	0.429309
RPL31	0.900823	-0.150684	0.370886	0.430023
RPL18A	1.12888	0.174895	0.372483	0.430848
RPS5	1.1133	0.154842	0.372886	0.430848
USPL1	1.08175	0.113368	0.380441	0.438819
ARIH1	1.09425	0.129947	0.381242	0.438986
RPS2	1.13437	0.181895	0.383557	0.440893
RPS24	0.89079	-0.166842	0.386956	0.444037
EIF1AX	1.07013	0.0977895	0.388451	0.444378
DYNC1I2	1.08999	0.124316	0.388582	0.444378
MAK16	1.09497	0.130895	0.390362	0.444772
RPL23A	1.11912	0.162368	0.390371	0.444772
SDE2	1.09521	0.131211	0.39092	0.444772
ZNF830	1.08167	0.113263	0.396466	0.450315
LYRM4	1.06982	0.0973684	0.403072	0.457043
CDK9	1.10597	0.145316	0.411034	0.465125
PRPF8	1.08037	0.111526	0.411591	0.465125
RPL32	1.14139	0.190789	0.414036	0.4671
TWISTNB	1.09737	0.134053	0.430489	0.484844
POLR2L	1.12284	0.167158	0.435029	0.489134
RPL18	1.12149	0.165421	0.436292	0.489319
RPS20	0.910404	-0.135421	0.436657	0.489319
SARS	0.930823	-0.103421	0.444052	0.496224
RPS15A	0.907023	-0.140789	0.444303	0.496224
THOC5	1.09366	0.129158	0.454639	0.506922
SNAPC2	0.919584	-0.120947	0.455569	0.507115
NXF1	1.06791	0.0947895	0.467796	0.51986
RPL27	1.08187	0.113526	0.475256	0.527274
GUK1	1.07557	0.105105	0.488002	0.540518
RPS28	1.12063	0.164316	0.490381	0.542256
RPL35	1.11306	0.154526	0.508885	0.561511
CDC73	1.08904	0.123053	0.509472	0.561511
POLR3H	1.06554	0.0915789	0.512242	0.563635
RPS27A	0.92872	-0.106684	0.516058	0.566902
SF1	0.945678	-0.0805789	0.523499	0.574132
RPL4	0.948062	-0.0769474	0.525713	0.575617
MED22	0.933339	-0.0995263	0.535919	0.585833
PCBP1	1.05325	0.0748421	0.545068	0.594862
PMPCB	1.04445	0.0627368	0.547447	0.596486
GTF2B	1.06053	0.0847895	0.55063	0.598978
CTDP1	1.05375	0.0755263	0.554142	0.60182
RPL7A	0.928043	-0.107737	0.58584	0.635214
RPL13A	0.930653	-0.103684	0.592609	0.641513
RPL14	0.934396	-0.0978947	0.597493	0.645756
UBA52	1.06542	0.0914211	0.60708	0.655059
EIF4A1	1.07848	0.109	0.610965	0.65819
ECD	0.951492	-0.0717368	0.616216	0.662779
ARL2	1.06146	0.0860526	0.624976	0.671122
CHMP6	0.943438	-0.084	0.629479	0.674874
RPL17	1.04998	0.0703684	0.632592	0.677127
NACA	0.960139	-0.0586842	0.635867	0.679545
RPL6	1.04857	0.0684211	0.64841	0.691844
SF3A1	1.04019	0.0568421	0.673112	0.717058
SLU7	1.03176	0.0451053	0.676649	0.71968
ATP6V1E1	1.03153	0.0447895	0.678533	0.720537
SAP18	0.963613	-0.0534737	0.6802	0.721163
RRN3	1.04174	0.059	0.681945	0.721868
HARS	1.02725	0.0387895	0.685352	0.72433
GSPT1	1.03168	0.045	0.741706	0.782652
RPL24	1.03776	0.0534737	0.748175	0.788235
RPS29	1.04091	0.0578421	0.751134	0.789632
WDR82	1.02954	0.042	0.752531	0.789632
SACM1L	1.02609	0.0371579	0.753042	0.789632
RPS11	1.03856	0.0545789	0.764457	0.800347
POLR2F	0.990379	-0.0139474	0.76766	0.802445
RPLP2	0.954969	-0.0664737	0.78083	0.814938
RPL27A	0.961752	-0.0562632	0.784172	0.817152
FAU	0.970847	-0.0426842	0.786817	0.818632
KANSL3	1.01863	0.0266316	0.80069	0.831773
TUBGCP2	1.01685	0.0241053	0.807755	0.837811
ANAPC4	0.981853	-0.0264211	0.809425	0.838244
SNAPC5	1.02135	0.0304737	0.8145	0.841498
RSL1D1	1.02497	0.0355789	0.815083	0.841498
RPL13	0.963965	-0.0529474	0.82135	0.846661
PPWD1	1.0206	0.0294211	0.827373	0.85097
RPS16	1.0344	0.0487895	0.828074	0.85097
RPLP1	1.02388	0.0340526	0.846687	0.868763
ATP2A2	0.977671	-0.0325789	0.84895	0.869751
PSMA2	1.006	0.00863158	0.851216	0.870739
ANAPC10	0.988827	-0.0162105	0.868044	0.886597
PSMA1	0.994978	-0.00726316	0.874389	0.891716
RPL23	1.01733	0.0247895	0.888665	0.904896
IK	0.990632	-0.0135789	0.895021	0.909983
UBE2I	1.00868	0.0124737	0.909449	0.92325
RPS18	1.01407	0.0201579	0.925738	0.938362
RPS8	0.99197	-0.0116316	0.947585	0.956544
SRSF3	1.00505	0.00726316	0.947775	0.956544
PRPF6	1.00776	0.0111579	0.947965	0.956544
CTR9	0.994942	-0.00731579	0.960628	0.967862
RPL11	1.00541	0.00778947	0.967259	0.973077
EIF3G	0.998724	-0.00184211	0.991359	0.994453
GGTLC2	0.999672	-0.000473684	0.991692	0.994453
SENP6	0.999161	-0.00121053	0.992967	0.994453
PPP1R10	1.00062	0.000894737	0.995577	0.995577
