# Supplementary material for: A Four-Cell-Senescence-Regulator-Gene Prognostic Index Verified by Genome-Wide CRISPR Can Depict the Tumor Microenvironment and Guide Clinical Treatment of Bladder Cancer
Source: Front Immunol. 2022 Jul 11;13:908068. doi: 10.3389/fimmu.2022.908068 (PMC9312376; doi:10.3389/fimmu.2022.908068)
Supplement: Supplementary file 6 [file Table_3.xls]

gene	H-wild	H-mutation	L-wild	L-mutation	pvalue
RB1	153(79.27%)	40(20.73%)	191(90.95%)	19(9.05%)	0.00151515651626459
DCC	190(98.45%)	3(1.55%)	192(91.43%)	18(8.57%)	0.00326134027395598
TP53	90(46.63%)	103(53.37%)	127(60.48%)	83(39.52%)	0.00725422611461359
LAMA3	186(96.37%)	7(3.63%)	188(89.52%)	22(10.48%)	0.0137001545496063
VPS13D	187(96.89%)	6(3.11%)	191(90.95%)	19(9.05%)	0.0236772073268827
APOB	187(96.89%)	6(3.11%)	192(91.43%)	18(8.57%)	0.0353661300619961
